# Supplementary material for: Enhanced Risk Stratification in Early-Stage Endometrial Cancer: Integrating POLE through Droplet Digital PCR and L1CAM
Source: Cancers (Basel). 2023 Oct 9;15(19):4899. doi: 10.3390/cancers15194899 (PMC10571976; doi:10.3390/cancers15194899)
Supplement: Supplementary file 1 [file cancers-15-04899-s001.zip]

Archive with 2 entries (2 files):
- Figure S1.TIF
- Table S1-final revision.pdf
